# Supplementary material for: Ferulic Acid Alleviates Lipid and Bile Acid Metabolism Disorders by Targeting FASN and CYP7A1 in Iron Overload-Treated Mice
Source: Antioxidants (Basel). 2024 Oct 23;13(11):1277. doi: 10.3390/antiox13111277 (PMC11591460; doi:10.3390/antiox13111277)
Supplement: Supplementary file 1 [file antioxidants-13-01277-s001.zip]

Archive with 1 entries (1 files):
- antioxidants-3194847-supplementary.pdf
